# Supplementary material for: Cell Cycle Control by Optogenetically Regulated Cell Cycle Inhibitor Protein p21
Source: Biology (Basel). 2023 Aug 31;12(9):1194. doi: 10.3390/biology12091194 (PMC10525493; doi:10.3390/biology12091194)
Supplement: Supplementary file 1 [file biology-12-01194-s001.zip]

Archive with 1 entries (1 files):
- biology-2559075-supplementary.pdf
